# Supplementary material for: Empathic Dimensions Influence Motor Resonance Magnitude During Transitive but Not Intransitive Action Observation: A Retrospective Investigation
Source: Brain Sci. 2025 Oct 30;15(11):1174. doi: 10.3390/brainsci15111174 (PMC12650464; doi:10.3390/brainsci15111174)
Supplement: Supplementary file 1 [file brainsci-15-01174-s001.zip]

Archive with 1 entries (1 files):
- brainsci-3931532-supplementary.pdf
